# Supplementary material for: Implementing dementia risk reduction in primary care: a preliminary conceptual model based on a scoping review of practitioners’ views
Source: Prim Health Care Res Dev. 2019 Oct 23;20:e140. doi: 10.1017/S1463423619000744 (PMC6842648; doi:10.1017/S1463423619000744)
Supplement: Supplementary file 1 [file S1463423619000744sup.zip]

Archive with 3 entries (3 files):
- S1463423619000744sup001.docx
- S1463423619000744sup003.docx
- S1463423619000744sup002.docx
